# Supplementary material for: Antibacterial and Photocatalytic Activity of ZnO/Au and ZnO/Ag Nanocomposites
Source: Int J Mol Sci. 2023 Nov 29;24(23):16939. doi: 10.3390/ijms242316939 (PMC10706707; doi:10.3390/ijms242316939)
Supplement: Supplementary file 1 [file ijms-24-16939-s001.zip]

Archive with 1 entries (1 files):
- ijms-2710947-supplementary.pdf
